# Supplementary material for: The Spectrum of Clinical Pharmacy Services in a Non-University Hospital—A Comprehensive Characterization Including a Risk Assessment for Drug-Related Problems and Adverse Drug Reactions
Source: Pharmacy (Basel). 2025 Nov 6;13(6):164. doi: 10.3390/pharmacy13060164 (PMC12641981; doi:10.3390/pharmacy13060164)
Supplement: Supplementary file 1 [file pharmacy-13-00164-s001.zip]

Archive with 1 entries (1 files):
- pharmacy-3938596-supplementary.pdf
